# Supplementary material for: Apelin Rejuvenates Aged Human Mesenchymal Stem Cells by Regulating Autophagy and Improves Cardiac Protection After Infarction
Source: Front Cell Dev Biol. 2021 Mar 2;9:628463. doi: 10.3389/fcell.2021.628463 (PMC7960672; doi:10.3389/fcell.2021.628463)
Supplement: Supplementary file 6 [file Table_1.XLSX]

## Sheet: Sheet1
Table 1. Primer sequence
gene	sequence
IL-1β-Forward	CCACAGACCTTCCAGGAGAATG
IL-1β-Reverse	GTGCAGTTCAGTGATCGTACAGG
Rantes-Forward	CCTGCTGCTTTGCCTACATTGC
Rantes-Reverse	ACACACTTGGCGGTTCTTTCGG
TNF-α- Forward	CTCTTCTGCCTGCTGCACTTTG
TNF-α- Reverse	ATGGGCTACAGGCTTGTCACTC
MMP3- Forward	CACTCACAGACCTGACTCGGTT
MMP3- Reverse	AAGCAGGATCACAGTTGGCTGG
FGF2- Forward	AGCGGCTGTACTGCAAAAACGG
FGF2- Reverse	CCTTTGATAGACACAACTCCTCTC
HBEGF- Forward	TGTATCCACGGACCAGCTGCTA
HBEGF- Reverse	TGCTCCTCCTTGTTTGGTGTGG
HGF- Forward	GAGAGTTGGGTTCTTACTGCACG
HGF- Reverse	CTCATCTCCTCTTCCGTGGACA
IGF-Forward	CTCTTCAGTTCGTGTGTGGAGAC
IGF-Reverse	CAGCCTCCTTAGATCACAGCTC
GAPDH forward	GTCTCCTCTGACTTCAACAGCG
GAPDH reverse	ACCACCCTGTTGCTGTAGCCAA
